# Supplementary material for: Epidemiology of Enterotoxigenic Escherichia coli among Children and Adults Seeking Care at Hospitals in Two Geographically Distinct Rural Areas in Bangladesh
Source: Microorganisms. 2024 Feb 9;12(2):359. doi: 10.3390/microorganisms12020359 (PMC10891752; doi:10.3390/microorganisms12020359)
Supplement: Supplementary file 1 [file microorganisms-12-00359-s001.zip]

Archive with 1 entries (1 files):
- microorganisms-2812450-supplementary.pdf
